# Supplementary material for: The Effects of a 12-Week Training Multicomponent Exercise Program on Landing Mechanics in Recreational Athletes
Source: Healthcare (Basel). 2024 Nov 21;12(23):2327. doi: 10.3390/healthcare12232327 (PMC11641551; doi:10.3390/healthcare12232327)
Supplement: Supplementary file 1 [file healthcare-12-02327-s001.zip]

Archive with 2 entries (2 files):
- healthcare-3287329-supplement S1 - Description of the training program.pdf
- healthcare-3287329-supplement S2 - Tukey test.pdf
